# Supplementary material for: Design, Synthesis and Antifungal Evaluation of Novel Pyrylium Salt In Vitro and In Vivo
Source: Molecules. 2022 Jul 12;27(14):4450. doi: 10.3390/molecules27144450 (PMC9315806; doi:10.3390/molecules27144450)
Supplement: Supplementary file 1 [file molecules-27-04450-s001.zip]

Archive with 1 entries (1 files):
- molecules-1785566-supplementary.pdf
